# Supplementary material for: Arginine Methylation Regulates Ribosome CAR Function
Source: Int J Mol Sci. 2021 Jan 29;22(3):1335. doi: 10.3390/ijms22031335 (PMC7866298; doi:10.3390/ijms22031335)
Supplement: Supplementary file 1 [file ijms-22-01335-s001.zip]

Archive with 5 entries (4 files):
- ijms-1065883-supplementary/
- ijms-1065883-supplementary/Data_File_S1.pdf
- ijms-1065883-supplementary/supplementary_materials_revised_1_25.pdf
- ijms-1065883-supplementary/Video_S1.mp4
- ijms-1065883-supplementary/Video_S2.mp4
